# Supplementary material for: HSP90α Mediates Sorafenib Resistance in Human Hepatocellular Carcinoma by Necroptosis Inhibition under Hypoxia
Source: Cancers (Basel). 2021 Jan 11;13(2):243. doi: 10.3390/cancers13020243 (PMC7827218; doi:10.3390/cancers13020243)
Supplement: Supplementary file 1 [file cancers-13-00243-s001.zip]

Archive with 6 entries (6 files):
- Figure S1.tif
- Figure S2.tif
- Figure S3.tif
- Figure S4.pdf
- Figure S5.pdf
- Figure S6.pdf
